# Supplementary material for: Quantitative Metabolomics to Explore the Role of Plasma Polyamines in Colorectal Cancer
Source: Int J Mol Sci. 2022 Dec 21;24(1):101. doi: 10.3390/ijms24010101 (PMC9820724; doi:10.3390/ijms24010101)
Supplement: Supplementary file 1 [file ijms-24-00101-s001.zip]

Archive with 1 entries (1 files):
- ijms-2049603-supplementary.pdf
